# Supplementary material for: FT-Raman Spectroscopy as a Tool to Study the Secondary Structures of Wheat Gliadin Proteins
Source: Molecules. 2021 Sep 4;26(17):5388. doi: 10.3390/molecules26175388 (PMC8434250; doi:10.3390/molecules26175388)
Supplement: Supplementary file 1 [file molecules-26-05388-s001.zip]

Archive with 1 entries (1 files):
- molecules-1342017-supplementary.pdf
